# Supplementary material for: Cuteness or Coolness—How Does Different Anthropomorphic Brand Image Accelerate Consumers’ Willingness to Buy Green Products?
Source: Front Psychol. 2021 Aug 31;12:599385. doi: 10.3389/fpsyg.2021.599385 (PMC8438538; doi:10.3389/fpsyg.2021.599385)
Supplement: Supplementary file 1 [file Data_Sheet_1.ZIP]

Archive with 6 entries (5 files):
- Experiment data/
- Experiment data/Study 1 pretest.xlsx
- Experiment data/Study 1.xlsx
- Experiment data/Study 2 pretest.xlsx
- Experiment data/Study 2a.xlsx
- Experiment data/Study 2b.xlsx
