# Supplementary material for: Cuteness or Coolness—How Does Different Anthropomorphic Brand Image Accelerate Consumers’ Willingness to Buy Green Products?
Source: Front Psychol. 2021 Aug 31;12:599385. doi: 10.3389/fpsyg.2021.599385 (PMC8438538; doi:10.3389/fpsyg.2021.599385)
Supplement: Supplementary file 1 [file Data_Sheet_1.ZIP › Experiment data/Study 1.xlsx]

## Sheet: Sheet1
M1	M2	M3	M	K1	K2	K3	K4	K5	K	LT1	LT2	LT3	LT	LJ1	LJ2	LJ3	LJ	SXD1	SXD2	SXD3	SXD4	SXD	性别	年龄	受教育程度	NR	SQ		YY1	YY2	YY3	YY4	YY
3	3	3	3	5	5	5	5	5	5	3	3	3	3	5	5	5	5	3	3	3	3	3	1	22	3	1	3		4	4	4	4	4
2	3	2	2.33333	6	5	5	5	6	5.4	4	4	4	4	4	4	4	4	3	3	3	3	3	1	23	3	1	3		4	4	4	4	4
3	2	2	2.33333	5	5	5	5	5	5	3	3	3	3	4	4	4	4	2	2	2	2	2	2	23	3	1	3		4	4	4	4	4
3	3	3	3	5	5	5	5	5	5	3	3	3	3	5	5	5	5	2	2	2	2	2	2	24	4	1	3		5	4	5	5	4.75
2	3	3	2.66667	4	4	4	4	4	4	4	4	4	4	4	4	4	4	2	2	2	2	2	1	24	4	1	3		4	5	4	4	4.25
3	3	3	3	5	5	5	5	5	5	3	3	3	3	4	4	4	4	3	3	3	3	3	2	23	2	1	3		4	5	4	4	4.25
2	2	2	2	6	6	6	6	6	6	3	3	3	3	5	5	5	5	3	3	3	3	3	2	24	4	1	3		5	5	5	5	5
3	3	3	3	5	5	5	5	5	5	4	4	4	4	5	5	5	5	2	2	2	2	2	2	22	3	1	3		4	4	4	4	4
3	4	3	3.33333	5	6	6	6	6	5.8	3	3	3	3	4	4	4	4	2	2	2	2	2	1	22	4	1	3		5	4	5	5	4.75
3	3	3	3	5	5	5	5	5	5	4	4	4	4	5	5	5	5	3	2	3	2	2.5	1	23	4	1	3		4	4	4	4	4
4	4	4	4	5	6	6	6	6	5.8	3	3	3	3	5	5	5	5	3	2	2	3	2.5	2	22	2	1	3		5	5	5	5	5
4	4	4	4	6	6	6	6	6	6	4	4	4	4	4	4	4	4	2	2	2	2	2	1	24	4	1	3		5	5	5	5	5
3	3	2	2.66667	5	5	6	5	6	5.4	3	3	3	3	5	5	5	5	3	3	3	3	3	2	22	4	1	3		5	5	5	5	5
3	3	3	3	5	6	5	6	5	5.4	3	3	3	3	5	5	5	5	2	2	2	2	2	1	25	2	1	3		4	5	4	5	4.5
2	3	3	2.66667	5	5	5	5	5	5	4	4	4	4	5	5	5	5	3	3	3	3	3	1	22	4	1	3		5	5	5	5	5
3	3	3	3	6	6	6	6	6	6	3	3	3	3	4	4	4	4	3	3	3	3	3	2	24	4	1	3		4	4	4	4	4
2	2	2	2	6	6	6	6	6	6	4	4	4	4	5	5	5	5	3	3	3	3	3	1	23	3	1	3		5	5	5	5	5
3	3	3	3	4	4	4	4	5	4.2	3	3	3	3	4	4	4	4	3	3	3	3	3	1	23	4	1	3		5	5	5	5	5
3	2	3	2.66667	5	6	6	6	6	5.8	3	3	3	3	5	5	5	5	3	3	3	3	3	2	23	4	1	3		4	4	4	4	4
4	4	4	4	6	6	6	6	6	6	4	4	4	4	4	4	4	4	3	3	3	3	3	1	22	2	1	3		5	5	5	5	5
3	3	3	3	5	6	6	6	6	5.8	3	3	3	3	5	5	5	5	2	3	2	3	2.5	2	23	4	1	3		5	4	4	5	4.5
2	3	3	2.66667	5	6	6	6	6	5.8	3	3	3	3	5	5	5	5	3	3	3	3	3	1	23	3	1	3		5	5	5	5	5
3	3	3	3	4	4	4	4	4	4	3	3	3	3	4	4	4	4	3	3	3	3	3	1	24	4	1	3		4	5	4	5	4.5
2	2	2	2	5	6	6	6	5	5.6	3	3	3	3	5	5	5	5	3	3	3	3	3	2	22	4	1	3		5	5	5	5	5
2	3	3	2.66667	5	6	5	6	6	5.6	2	2	2	2	5	5	5	5	2	2	2	2	2	2	22	4	1	3		4	4	4	4	4
3	3	3	3	4	4	4	4	4	4	4	4	4	4	4	4	4	4	3	3	3	3	3	2	25	3	1	3		5	5	5	5	5
3	2	3	2.66667	5	6	6	6	6	5.8	2	2	2	2	5	5	5	5	3	3	3	3	3	2	23	4	1	3		4	5	4	5	4.5
3	2	3	2.66667	6	6	6	6	6	6	5	5	5	5	3	3	3	3	3	3	3	3	3	2	22	3	1	4		4	4	4	4	4
3	3	4	3.33333	6	6	6	6	6	6	4	4	4	4	4	4	4	4	2	2	2	2	2	1	23	3	1	4		4	4	4	4	4
2	3	3	2.66667	5	6	5	6	6	5.6	5	5	5	5	4	4	4	4	2	2	2	2	2	2	23	4	1	4		4	5	5	4	4.5
3	3	3	3	6	6	6	6	6	6	4	4	4	4	3	3	3	3	3	3	3	2	2.75	2	24	4	1	4		3	3	3	3	3
3	3	3	3	5	5	5	5	5	5	5	5	5	5	4	4	4	4	2	2	2	2	2	1	24	4	1	4		4	4	4	4	4
3	3	3	3	5	5	5	5	5	5	5	5	5	5	3	3	3	3	3	2	2	3	2.5	2	25	4	1	4		5	5	5	5	5
2	3	3	2.66667	6	6	5	5	5	5.4	4	4	4	4	5	4	4	4.33333	3	2	2	3	2.5	2	24	3	1	4		4	4	4	4	4
3	3	3	3	6	5	6	5	6	5.6	5	5	5	5	3	3	3	3	2	2	2	2	2	1	22	4	1	4		5	4	5	4	4.5
3	2	3	2.66667	6	6	6	6	6	6	4	4	4	4	4	4	4	4	3	3	3	3	3	1	22	4	1	4		4	4	4	4	4
4	3	4	3.66667	6	6	6	6	6	6	5	6	6	5.66667	3	3	3	3	3	2	3	2	2.5	2	23	2	1	4		4	4	4	4	4
3	3	3	3	5	6	6	6	5	5.6	6	5	5	5.33333	3	3	3	3	3	2	2	3	2.5	2	22	4	1	4		4	4	4	4	4
3	3	3	3	5	6	6	6	6	5.8	4	4	4	4	3	3	3	3	2	2	2	2	2	1	24	4	1	4		4	5	4	5	4.5
3	3	3	3	6	6	6	6	6	6	5	5	5	5	3	3	3	3	2	2	2	2	2	2	22	4	1	4		4	4	4	4	4
4	4	4	4	6	6	6	6	6	6	4	4	4	4	4	4	4	4	2	2	2	2	2	1	25	2	1	4		4	4	4	4	4
3	3	3	3	5	4	4	4	4	4.2	5	5	5	5	3	3	3	3	3	3	3	3	3	1	22	4	1	4		3	4	3	4	3.5
4	4	4	4	6	6	6	6	6	6	4	4	4	4	4	4	4	4	2	3	2	3	2.5	2	24	3	1	4		4	4	4	4	4
2	3	3	2.66667	5	6	6	6	6	5.8	5	5	5	5	3	3	3	3	3	3	3	3	3	1	23	4	1	4		4	4	4	4	4
3	4	4	3.66667	4	4	4	4	4	4	5	5	5	5	5	4	4	4.33333	3	2	3	2	2.5	1	23	4	1	4		3	4	3	4	3.5
2	3	3	2.66667	5	6	5	6	5	5.4	4	4	4	4	3	3	3	3	3	3	3	3	3	2	23	4	1	4		4	4	4	4	4
3	3	3	3	5	5	5	5	6	5.2	4	4	4	4	4	4	4	4	3	3	3	3	3	1	22	4	1	4		4	4	4	4	4
2	3	3	2.66667	6	6	6	6	6	6	4	4	4	4	2	3	3	2.66667	3	3	3	3	3	2	23	3	1	4		4	4	4	4	4
3	3	2	2.66667	6	5	5	5	5	5.2	5	5	5	5	3	3	3	3	3	3	3	3	3	2	23	4	1	4		4	4	4	4	4
2	3	3	2.66667	7	7	7	7	7	7	6	6	6	6	4	4	4	4	2	2	2	2	2	1	24	4	1	4		5	5	5	5	5
4	4	4	4	6	6	6	6	6	6	5	5	5	5	3	3	3	3	3	3	3	3	3	2	22	4	1	4		4	4	4	4	4
3	3	4	3.33333	5	5	5	5	5	5	5	5	5	5	3	3	3	3	2	2	2	2	2	2	22	3	1	4		4	4	4	4	4
2	3	3	2.66667	5	5	5	5	5	5	4	4	4	4	4	4	4	4	3	3	3	3	3	2	25	4	1	4		4	5	4	5	4.5
5	5	5	5	4	4	4	4	4	4	4	4	4	4	5	5	5	5	2	2	3	3	2.5	1	22	3	2	3		4	4	4	4	4
5	5	6	5.33333	2	2	2	3	2	2.2	2	2	2	2	4	4	4	4	2	2	3	3	2.5	1	23	3	2	3		4	4	4	4	4
5	5	5	5	2	2	3	2	2	2.2	3	3	3	3	4	4	4	4	2	2	2	2	2	2	23	3	2	3		4	4	4	4	4
5	5	6	5.33333	2	2	3	3	4	2.8	4	4	4	4	4	4	4	4	2	2	2	2	2	2	24	4	2	3		4	4	4	4	4
4	4	4	4	2	3	2	3	3	2.6	4	4	4	4	4	4	4	4	2	3	2	3	2.5	1	24	2	2	3		4	4	4	4	4
5	5	5	5	3	3	3	3	3	3	3	3	3	3	5	5	5	5	3	2	2	3	2.5	2	23	4	2	3		4	4	4	4	4
6	6	6	6	3	2	3	3	2	2.6	3	3	3	3	4	5	4	4.33333	3	3	2	2	2.5	2	24	4	2	3		4	4	4	4	4
5	5	5	5	3	3	3	3	3	3	3	3	3	3	5	5	5	5	2	2	2	2	2	2	22	3	2	3		4	4	4	4	4
6	6	6	6	2	3	3	4	3	3	4	4	4	4	4	4	4	4	2	2	2	2	2	1	22	4	2	3		4	4	4	4	4
5	5	5	5	3	3	3	3	3	3	3	3	3	3	5	5	5	5	3	2	3	2	2.5	2	23	2	2	3		4	3	4	3	3.5
6	6	6	6	4	4	4	4	4	4	3	3	3	3	5	5	5	5	3	2	2	3	2.5	2	22	4	2	3		4	4	4	4	4
4	4	4	4	4	4	4	4	4	4	4	4	4	4	4	4	4	4	2	2	2	2	2	1	24	4	2	3		4	4	4	4	4
6	5	6	5.66667	3	3	3	3	3	3	3	3	3	3	5	5	5	5	2	2	2	2	2	1	22	4	2	3		3	4	3	4	3.5
5	6	5	5.33333	3	3	3	3	3	3	4	4	4	4	5	5	5	5	2	2	2	2	2	1	25	4	2	3		4	4	4	4	4
5	5	5	5	2	2	2	2	2	2	3	3	3	3	5	5	5	5	3	3	3	3	3	1	22	4	2	3		3	4	3	4	3.5
6	6	6	6	3	3	3	3	3	3	4	4	4	4	4	4	4	4	3	3	3	3	3	2	24	4	2	3		4	4	4	4	4
6	6	6	6	2	2	2	2	2	2	3	3	3	3	5	5	5	5	3	3	3	3	3	1	23	3	2	3		4	4	4	4	4
5	5	5	5	3	3	3	3	3	3	4	4	4	4	4	4	4	4	3	3	3	3	3	1	23	4	2	3		5	5	5	5	5
6	6	6	6	2	2	3	2	3	2.4	3	3	3	3	5	5	5	5	3	3	3	3	3	2	23	4	2	3		4	4	4	4	4
6	6	6	6	3	3	4	4	4	3.6	3	4	3	3.33333	4	4	4	4	3	3	3	3	3	1	25	2	2	3		4	4	4	4	4
6	6	6	6	3	3	3	3	3	3	4	4	4	4	4	5	5	4.66667	2	3	2	3	2.5	2	22	4	2	3		4	4	4	4	4
4	4	4	4	2	2	2	3	3	2.4	3	3	3	3	5	5	5	5	3	3	3	3	3	1	23	3	2	3		5	5	5	5	5
4	4	4	4	3	3	3	3	3	3	4	4	4	4	4	4	4	4	3	3	3	3	3	1	24	4	2	3		4	4	4	4	4
6	6	5	5.66667	3	3	3	2	2	2.6	3	3	3	3	5	5	5	5	3	3	3	3	3	2	22	4	2	3		4	4	4	4	4
5	6	6	5.66667	3	3	3	3	3	3	4	4	4	4	5	5	5	5	2	2	2	2	2	2	22	4	2	3		4	4	4	4	4
4	4	4	4	4	4	4	4	4	4	3	3	3	3	4	4	4	4	3	3	3	3	3	2	25	3	2	3		4	4	4	4	4
6	6	6	6	3	3	3	2	3	2.8	5	5	5	5	4	4	4	4	3	3	3	3	3	2	22	3	2	4		5	4	5	4	4.5
6	6	6	6	3	3	3	3	3	3	5	5	5	5	4	3	3	3.33333	2	2	2	2	2	1	23	3	2	4		5	5	5	5	5
5	5	5	5	2	2	2	2	2	2	4	4	4	4	4	4	4	4	3	3	3	3	3	2	23	4	2	4		4	5	4	4	4.25
6	6	6	6	4	4	4	3	3	3.6	5	5	5	5	3	3	3	3	2	2	2	2	2	2	24	4	2	4		5	5	5	5	5
5	6	6	5.66667	2	2	3	3	3	2.6	5	5	5	5	3	3	3	3	2	2	2	2	2	1	24	4	2	4		4	4	4	4	4
6	6	6	6	4	4	4	4	4	4	5	5	5	5	3	3	3	3	3	2	2	3	2.5	2	25	4	2	4		5	5	5	5	5
5	5	5	5	2	3	2	3	3	2.6	5	5	5	5	4	4	4	4	3	2	2	3	2.5	2	24	3	2	4		5	5	5	5	5
6	5	6	5.66667	3	3	3	3	3	3	5	5	4	4.66667	3	3	3	3	2	2	2	2	2	2	22	4	2	4		4	4	4	4	4
6	6	6	6	3	3	3	2	3	2.8	4	4	4	4	4	4	4	4	3	3	3	3	3	1	22	4	2	4		5	5	5	5	5
6	6	6	6	4	4	4	4	4	4	5	5	5	5	3	3	3	3	3	2	3	2	2.5	2	23	2	2	4		5	5	5	5	5
6	6	5	5.66667	5	5	3	3	3	3.8	5	5	5	5	3	3	3	3	3	2	2	3	2.5	2	22	4	2	4		4	4	4	4	4
6	6	6	6	5	6	5	6	5	5.4	4	4	4	4	4	4	4	4	2	2	2	2	2	1	24	4	2	4		5	5	5	5	5
6	6	6	6	3	3	3	3	3	3	5	5	5	5	3	3	3	3	2	2	2	2	2	1	22	4	2	4		4	5	4	5	4.5
5	5	5	5	2	2	2	3	3	2.4	4	4	4	4	4	4	4	4	3	3	3	3	3	1	25	4	2	4		4	4	4	4	4
4	4	4	4	3	3	3	3	3	3	5	5	5	5	3	3	3	3	3	3	3	3	3	1	22	2	2	4		5	5	5	5	5
6	6	6	6	3	3	3	4	4	3.4	4	4	4	4	2	3	3	2.66667	4	4	4	4	4	2	24	3	2	4		4	5	4	5	4.5
6	6	6	6	3	3	3	3	3	3	5	5	5	5	3	3	3	3	3	3	3	3	3	1	23	4	2	4		5	5	5	5	5
5	5	5	5	2	3	3	4	4	3.2	4	4	4	4	3	3	3	3	3	2	3	2	2.5	1	23	4	2	4		5	5	5	5	5
5	6	5	5.33333	4	4	4	4	4	4	5	5	5	5	4	4	4	4	3	3	3	3	3	2	23	2	2	4		4	4	4	4	4
5	5	6	5.33333	3	3	3	3	3	3	4	4	4	4	3	3	3	3	3	3	3	3	3	1	22	4	2	4		4	3	4	3	3.5
6	6	6	6	3	3	2	4	3	3	5	5	5	5	3	3	3	3	2	3	2	3	2.5	2	23	3	2	4		5	5	5	5	5
5	5	5	5	3	3	3	3	2	2.8	5	5	5	5	3	3	3	3	3	3	3	3	3	1	23	4	2	4		4	4	4	4	4
6	6	6	6	3	3	3	3	3	3	4	4	4	4	3	3	3	3	2	2	2	2	2	1	24	4	2	4		5	5	5	5	5
6	6	6	6	3	3	3	3	3	3	5	5	5	5	3	3	3	3	3	3	3	3	3	2	22	4	2	4		5	5	5	5	5
5	5	5	5	3	3	3	3	3	3	5	5	5	5	4	4	4	4	2	2	2	2	2	2	22	3	2	4		4	5	4	5	4.5
