# Supplementary material for: Cuteness or Coolness—How Does Different Anthropomorphic Brand Image Accelerate Consumers’ Willingness to Buy Green Products?
Source: Front Psychol. 2021 Aug 31;12:599385. doi: 10.3389/fpsyg.2021.599385 (PMC8438538; doi:10.3389/fpsyg.2021.599385)
Supplement: Supplementary file 1 [file Data_Sheet_1.ZIP › Experiment data/Study 2 pretest.xlsx]

## Sheet: Sheet1
NR	M1	M2	M3	M	K1	K2	K3	K4	K5	K	M	W	S	A
1	4	4	4	4	4	4	4	4	4	4	4	3	1	23
1	3	3	3	3	4	4	4	4	4	4	1	4	1	23
1	4	4	4	4	5	5	5	5	5	5	2	4	2	21
1	3	3	3	3	5	5	5	5	5	5	4	4	2	20
1	3	3	3	3	4	4	4	4	4	4	2	4	1	26
1	4	4	4	4	5	5	5	5	5	5	4	4	1	23
1	4	4	4	4	4	4	4	4	4	4	4	4	2	22
1	3	3	3	3	5	5	5	5	5	5	5	5	1	23
1	3	3	3	3	4	5	4	5	4	4.4	4	4	2	24
1	4	4	4	4	5	4	4	4	4	4.2	4	4	1	25
1	3	3	3	3	5	5	5	5	5	5	5	4	1	19
1	3	3	3	3	4	4	4	4	4	4	4	4	2	20
1	3	3	3	3	4	4	4	4	4	4	5	4	2	21
1	4	4	4	4	5	5	5	5	5	5	4	5	2	23
1	3	3	3	3	5	5	5	5	5	5	5	4	1	19
1	3	3	3	3	4	4	4	4	4	4	5	4	2	24
1	4	4	4	4	5	4	4	4	4	4.2	4	4	2	24
2	5	5	5	5	3	4	4	4	4	3.8	4	4	1	24
2	6	6	6	6	3	4	3	4	3	3.4	4	4	2	22
2	4	4	4	4	3	3	3	3	3	3	5	4	1	26
2	5	5	5	5	3	4	4	4	4	3.8	4	4	1	24
2	4	4	4	4	3	3	3	3	3	3	4	1	2	25
2	5	5	5	5	3	4	4	4	4	3.8	4	4	1	20
2	5	5	5	5	3	3	3	3	3	3	4	4	2	24
2	5	5	5	5	3	3	3	3	3	3	6	4	1	19
2	6	6	6	6	4	4	4	4	4	4	4	4	1	19
2	5	5	5	5	3	4	4	4	4	3.8	4	3	1	22
2	4	4	4	4	3	3	3	3	3	3	5	4	2	22
2	5	5	5	5	3	4	4	4	4	3.8	5	3	2	23
2	5	5	5	5	3	3	3	3	3	3	5	4	1	22
2	4	4	4	4	4	4	4	4	4	4	4	4	1	23
2	5	5	5	5	3	3	3	3	3	3	4	3	1	23
2	5	5	5	5	3	3	3	3	3	3	4	4	2	24
2	4	4	4	4	3	4	4	4	4	3.8	6	4	2	23
