# Supplementary material for: Cuteness or Coolness—How Does Different Anthropomorphic Brand Image Accelerate Consumers’ Willingness to Buy Green Products?
Source: Front Psychol. 2021 Aug 31;12:599385. doi: 10.3389/fpsyg.2021.599385 (PMC8438538; doi:10.3389/fpsyg.2021.599385)
Supplement: Supplementary file 1 [file Data_Sheet_1.ZIP › Experiment data/Study 2a.xlsx]

## Sheet: Sheet1
M11	M12	M13	M1	K11	K12	K13	K14	K15	K1	M21	M22	M23	M2	K21	K22	K23	K24	K25	K2	LT1	LT2	LT3	LT	LJ1	LJ2	LJ3	LJ	性别	年龄	受教育程度	NRXZ	SQ
3	3	3	3	5	5	5	5	6	5.2	5	5	5	5	3	3	3	3	3	3	3	3	3	3	5	5	5	5	2	23	3	1	3
3	3	3	3	5	6	5	6	5	5.4	6	5	6	5.66667	3	3	3	3	3	3	3	3	3	3	5	5	5	5	2	23	3	1	3
3	3	3	3	5	5	5	5	5	5	5	5	5	5	3	3	3	3	3	3	4	4	4	4	5	5	5	5	2	24	3	1	3
3	3	3	3	5	5	5	5	5	5	5	5	5	5	3	3	3	3	3	3	3	3	3	3	4	4	4	4	1	25	4	1	3
4	4	4	4	6	6	6	6	6	6	6	6	6	6	4	4	4	4	4	4	4	4	4	4	5	5	5	5	1	23	4	1	3
3	3	3	3	4	4	4	4	5	4.2	4	4	4	4	3	3	3	3	3	3	3	3	3	3	4	4	4	4	2	23	2	1	3
2	2	2	2	5	6	6	6	6	5.8	6	6	6	6	3	3	3	3	3	3	3	3	3	3	5	5	5	5	1	22	4	1	3
4	4	4	4	5	5	5	5	5	5	5	5	5	5	4	4	4	4	4	4	4	4	4	4	4	4	4	4	2	26	3	1	3
3	3	3	3	5	6	6	6	6	5.8	6	6	6	6	3	3	3	3	3	3	3	3	3	3	5	5	5	5	2	21	4	1	3
2	3	3	2.66667	5	6	6	6	6	5.8	6	6	6	6	2	3	2	3	3	2.6	3	3	3	3	5	5	5	5	1	20	4	1	3
3	3	3	3	4	4	4	4	4	4	4	4	4	4	3	3	3	3	3	3	3	3	3	3	4	4	4	4	2	19	2	1	3
2	2	2	2	5	6	6	6	5	5.6	6	6	6	6	2	2	2	2	2	2	3	3	3	3	5	5	5	5	1	22	4	1	3
3	3	3	3	5	6	5	6	6	5.6	6	5	6	5.66667	3	3	3	3	3	3	2	2	2	2	5	5	5	5	1	22	4	1	3
3	3	3	3	4	4	4	4	4	4	4	4	4	4	3	3	3	3	3	3	4	4	4	4	4	4	4	4	2	20	2	1	3
3	3	3	3	5	5	5	5	5	5	5	5	5	5	3	3	3	3	3	3	3	3	3	3	5	5	5	5	1	22	4	1	3
3	3	3	3	4	4	4	4	4	4	4	4	4	4	3	3	3	3	3	3	4	4	4	4	5	5	5	5	2	22	4	1	3
2	2	2	2	5	6	6	6	6	5.8	6	6	6	6	3	3	3	3	3	3	3	3	3	3	5	5	5	5	1	22	4	1	3
4	4	4	4	5	5	5	5	5	5	5	5	5	5	4	4	4	4	4	4	4	4	4	4	4	4	4	4	2	24	3	1	3
3	3	3	3	5	6	6	6	6	5.8	6	6	6	6	3	3	3	3	3	3	3	3	3	3	5	5	5	5	1	20	4	1	3
3	3	3	3	4	4	4	4	4	4	4	4	4	4	3	3	3	3	3	3	3	3	3	3	4	4	4	4	2	22	2	1	3
3	3	3	3	5	5	5	5	5	5	5	5	5	5	3	3	3	3	3	3	3	3	3	3	5	5	5	5	1	24	4	2	3
3	3	2	2.66667	5	5	5	5	6	5.2	5	5	5	5	3	3	3	3	2	2.8	4	4	4	4	4	4	4	4	2	22	4	2	3
3	3	3	3	5	6	5	6	5	5.4	6	5	6	5.66667	3	3	3	3	3	3	3	3	3	3	5	5	5	5	1	22	4	2	3
3	3	3	3	5	5	5	5	5	5	5	5	5	5	3	3	3	3	3	3	3	3	3	3	5	5	5	5	1	24	4	2	3
3	3	3	3	5	5	5	5	5	5	5	5	5	5	3	3	3	3	3	3	4	4	4	4	4	4	4	4	2	22	4	2	3
4	4	4	4	6	6	6	6	6	6	6	6	6	6	4	4	4	4	4	4	3	3	3	3	5	5	5	5	1	22	4	2	3
3	3	3	3	4	4	4	4	5	4.2	4	4	4	4	3	3	3	3	3	3	3	3	3	3	5	5	5	5	2	23	3	2	3
2	2	2	2	5	6	6	6	6	5.8	6	6	6	6	3	2	3	2	3	2.6	4	4	4	4	4	4	4	4	1	22	4	2	3
4	4	4	4	5	5	5	5	5	5	5	5	5	5	4	4	4	4	4	4	3	3	3	3	5	5	5	5	1	24	3	2	3
3	3	3	3	5	6	6	6	6	5.8	6	6	6	6	3	3	3	3	3	3	4	4	4	4	5	5	5	5	2	22	3	2	3
2	3	3	2.66667	5	6	6	6	6	5.8	6	6	6	6	2	3	2	3	3	2.6	3	3	3	3	5	5	5	5	1	25	4	2	3
3	3	3	3	4	4	4	4	4	4	4	4	4	4	3	3	3	3	3	3	4	4	4	4	4	4	4	4	1	22	4	2	3
2	2	2	2	5	6	6	6	5	5.6	6	6	6	6	2	2	2	2	2	2	3	3	3	3	5	5	5	5	2	24	4	2	3
3	3	3	3	5	6	5	6	6	5.6	6	5	6	5.66667	3	3	3	3	3	3	4	4	4	4	4	4	4	4	1	23	4	2	3
3	3	3	3	5	5	5	6	6	5.4	5	6	6	5.66667	3	3	3	3	3	3	5	5	5	5	3	3	3	3	2	23	3	1	4
3	3	3	3	5	6	5	5	5	5.2	5	5	5	5	3	3	3	3	3	3	4	4	4	4	4	4	4	4	2	23	4	1	4
4	4	4	4	5	5	6	6	6	5.6	6	6	6	6	4	4	4	4	4	4	5	5	5	5	4	4	4	4	1	22	4	1	4
3	3	3	3	5	5	5	5	5	5	5	5	5	5	3	3	3	3	3	3	4	4	4	4	3	3	3	3	2	23	2	1	4
4	4	3	3.66667	6	6	6	6	6	6	6	6	6	6	4	4	4	3	3	3.6	5	5	5	5	4	4	4	4	2	23	4	1	4
3	3	3	3	4	4	5	6	6	5	5	6	6	5.66667	3	3	3	3	3	3	5	5	5	5	3	3	3	3	2	24	4	1	4
4	4	4	4	6	6	5	5	5	5.4	5	5	5	5	4	4	4	4	4	4	4	4	4	4	5	4	4	4.33333	1	22	4	1	4
3	3	3	3	5	5	5	5	5	5	5	5	5	5	3	3	3	3	3	3	5	5	5	5	3	3	3	3	1	22	2	1	4
3	3	3	3	6	6	6	5	6	5.8	6	5	6	5.66667	3	3	3	3	3	3	4	4	4	4	4	4	4	4	2	23	4	1	4
3	3	3	3	6	6	5	5	5	5.4	5	5	5	5	3	3	3	3	3	3	5	6	6	5.66667	3	3	3	3	2	23	3	1	4
4	4	4	4	4	4	5	5	5	4.6	5	5	5	5	4	4	4	4	4	4	6	5	5	5.33333	3	3	3	3	1	23	4	1	4
4	4	4	4	6	6	6	6	5	5.8	6	6	5	5.66667	4	4	4	4	4	4	4	4	4	4	3	3	3	3	2	22	4	1	4
3	3	2	2.66667	4	4	5	5	5	4.6	5	5	5	5	3	3	3	3	3	3	5	5	5	5	4	4	4	4	2	22	4	2	4
3	3	3	3	6	6	6	6	6	6	6	6	6	6	3	3	3	3	3	3	5	5	5	5	4	3	3	3.33333	2	22	4	2	4
2	2	2	2	5	5	5	5	5	5	5	5	5	5	3	3	3	3	3	3	4	4	4	4	4	4	4	4	1	25	4	2	4
3	3	2	2.66667	4	4	5	5	5	4.6	5	5	5	5	3	3	3	3	3	3	5	5	5	5	4	4	4	4	2	22	4	2	4
3	3	3	3	6	6	6	6	6	6	6	6	6	6	3	3	3	3	3	3	5	5	5	5	4	3	3	3.33333	2	22	4	2	4
2	2	2	2	5	5	5	5	5	5	5	5	5	5	3	3	3	3	3	3	4	4	4	4	4	4	4	4	1	25	4	2	4
4	4	3	3.66667	6	6	6	6	6	6	6	6	6	6	4	4	4	3	3	3.6	5	5	5	5	3	3	3	3	1	23	3	2	4
4	4	4	4	5	5	5	5	5	5	5	6	6	5.66667	3	3	3	3	3	3	5	5	5	5	3	3	3	3	1	22	4	2	4
4	4	4	4	5	5	5	5	5	5	5	5	5	5	4	4	4	4	4	4	5	5	5	5	3	3	3	3	1	23	3	2	4
3	3	3	3	5	6	5	5	5	5.2	5	5	5	5	3	3	3	3	3	3	5	5	5	5	4	4	4	4	2	23	3	2	4
3	3	3	3	5	5	6	5	6	5.4	6	5	6	5.66667	3	3	3	3	3	3	5	5	4	4.66667	3	3	3	3	1	24	3	2	4
3	3	3	3	5	5	5	5	5	5	5	5	5	5	3	3	3	3	3	3	4	4	4	4	4	4	4	4	1	24	4	2	4
4	4	4	4	6	6	5	5	5	5.4	5	5	5	5	4	4	4	4	4	4	5	5	5	5	3	3	3	3	2	25	2	2	4
4	4	4	4	4	4	6	6	5	5	6	6	5	5.66667	4	4	4	4	4	4	5	5	5	5	3	3	3	3	1	24	4	2	4
4	4	4	4	6	6	5	5	5	5.4	5	5	5	5	4	4	4	4	4	4	4	4	4	4	4	4	4	4	2	22	4	2	4
3	3	3	3	5	5	6	6	6	5.6	6	6	6	6	3	3	3	3	3	3	5	5	5	5	3	3	3	3	1	22	3	2	4
3	3	3	3	6	6	5	5	5	5.4	5	5	5	5	3	3	3	3	3	3	4	4	4	4	4	4	4	4	1	23	4	2	4
3	3	3	3	6	6	4	4	4	4.8	4	4	4	4	3	3	3	3	3	3	5	5	5	5	3	3	3	3	2	22	2	2	4
3	3	4	3.33333	4	4	6	6	6	5.2	6	6	6	6	3	3	3	4	4	3.4	4	4	4	4	2	3	3	2.66667	2	24	4	2	4
3	3	3	3	6	6	5	5	5	5.4	5	5	5	5	3	3	3	3	3	3	5	5	5	5	3	3	3	3	2	22	4	2	4
3	3	4	3.33333	5	6	5	5	5	5.2	5	5	5	5	2	3	3	4	4	3.2	4	4	4	4	3	3	3	3	2	25	4	2	4
4	4	4	4	5	6	5	6	5	5.4	5	6	5	5.33333	4	4	4	4	4	4	5	5	5	5	4	4	4	4	1	23	4	2	4
3	3	3	3	5	5	5	5	6	5.2	5	5	6	5.33333	3	3	3	3	3	3	4	4	4	4	3	3	3	3	2	22	4	2	4
