# Supplementary material for: Cuteness or Coolness—How Does Different Anthropomorphic Brand Image Accelerate Consumers’ Willingness to Buy Green Products?
Source: Front Psychol. 2021 Aug 31;12:599385. doi: 10.3389/fpsyg.2021.599385 (PMC8438538; doi:10.3389/fpsyg.2021.599385)
Supplement: Supplementary file 1 [file Data_Sheet_1.ZIP › Experiment data/Study 2b.xlsx]

## Sheet: Sheet1
NR	SQ	NLXR1	NLXR2	NLXR3	NLXR4	NLXR5	NLXR	SX1	SX2	SX3	SX4	SX5	SX	YY1	YY2	YY3	YY4	YY	M1	M2	M3	M	K1	K2	K3	K4	K5	K	LT1	LT2	LT3	LT	LJ1	LJ2	LJ3	LJ	SXD1	SXD2	SXD3	SXD4	SXD	性别	年龄	受教育程度
1	3	5	5	5	5	5	5	4	4	4	4	4	4	5	4	4	5	4.5	4	4	4	4	5	4	4	4	4	4.2	4	4	4	4	4	5	5	4.66667	3	3	3	3	3	1	22	3
1	3	5	5	5	5	5	5	3	3	3	3	3	3	5	4	5	4	4.5	3	3	3	3	5	4	4	4	4	4.2	4	4	4	4	5	5	4	4.66667	3	3	3	3	3	1	23	3
1	3	5	5	5	5	5	5	4	5	4	5	4	4.4	5	4	4	4	4.25	3	3	3	3	5	5	5	5	5	5	3	3	3	3	4	4	4	4	2	2	2	2	2	2	23	3
1	3	6	6	6	6	6	6	5	5	5	5	5	5	5	5	5	5	5	4	4	4	4	5	5	5	5	5	5	4	4	4	4	4	4	4	4	2	2	2	2	2	2	22	4
1	3	5	5	5	5	5	5	4	4	4	4	4	4	5	4	4	5	4.5	3	3	3	3	4	4	4	4	4	4	4	4	4	4	5	5	5	5	2	2	2	2	2	1	24	2
1	3	6	5	5	5	5	5.2	2	3	3	3	3	2.8	5	4	5	5	4.75	3	3	3	3	5	5	5	5	5	5	3	3	3	3	4	4	4	4	3	2	2	3	2.5	2	23	4
1	3	5	5	5	5	5	5	3	3	3	3	3	3	5	5	5	4	4.75	4	4	4	4	5	5	5	5	5	5	3	3	3	3	5	5	5	5	3	3	3	3	3	2	24	2
1	3	4	4	4	4	4	4	2	3	2	2	3	2.4	5	4	5	4	4.5	3	3	3	3	5	5	5	5	5	5	4	4	4	4	5	5	5	5	2	2	2	2	2	2	22	3
1	3	4	4	4	4	4	4	3	4	3	3	4	3.4	5	4	4	5	4.5	3	4	3	3.33333	4	5	4	4	4	4.2	3	3	3	3	4	4	4	4	2	2	2	2	2	1	22	2
1	3	5	6	6	5	6	5.6	5	4	5	4	4	4.4	5	5	5	5	5	3	3	3	3	5	4	4	4	4	4.2	2	2	2	2	4	4	4	4	3	2	3	2	2.5	2	23	4
1	3	4	4	4	4	4	4	4	3	4	2	4	3.4	5	4	4	5	4.5	4	4	4	4	5	4	4	4	4	4.2	3	3	3	3	4	4	4	4	3	2	2	3	2.5	2	22	4
1	3	5	5	5	5	5	5	4	4	4	4	4	4	5	5	5	4	4.75	4	4	4	4	4	4	4	4	4	4	4	4	4	4	4	4	4	4	2	2	2	2	2	1	24	2
1	3	4	4	4	4	4	4	6	5	4	5	4	4.8	4	4	4	4	4	3	3	3	3	5	5	5	5	5	5	3	3	3	3	4	4	4	4	2	2	2	2	2	1	22	4
1	3	5	5	5	5	5	5	4	4	4	4	4	4	5	4	5	5	4.75	3	3	3	3	4	4	4	4	4	4	3	3	3	3	4	4	4	4	2	2	2	2	2	2	25	4
1	3	4	4	4	4	4	4	4	6	5	4	6	5	4	4	4	4	4	4	4	4	4	5	5	5	5	5	5	4	4	4	4	5	5	5	5	3	3	3	3	3	1	22	4
1	3	6	6	6	6	6	6	3	3	3	3	3	3	5	5	5	5	5	3	3	3	3	4	4	4	4	4	4	3	3	3	3	4	4	4	4	3	3	3	3	3	2	24	4
1	3	4	4	4	4	4	4	4	4	4	4	4	4	4	5	4	4	4.25	4	4	4	4	4	4	4	4	4	4	4	4	4	4	5	5	5	5	3	3	3	3	3	1	23	2
1	3	4	4	4	4	4	4	6	6	6	6	6	6	4	5	4	4	4.25	3	3	3	3	4	4	4	4	4	4	3	3	3	3	4	4	4	4	3	3	3	3	3	2	23	4
1	3	6	6	6	6	6	6	3	3	3	3	3	3	5	5	5	5	5	3	3	3	3	4	4	4	4	4	4	4	4	4	4	5	5	5	5	3	3	3	3	3	1	23	4
1	3	5	5	5	5	5	5	4	5	4	4	5	4.4	4	4	4	4	4	4	4	4	4	4	4	4	4	4	4	4	4	4	4	4	4	4	4	3	3	3	3	3	1	25	4
1	3	6	6	6	6	6	6	6	4	5	5	4	4.8	5	5	5	5	5	3	3	3	3	4	4	4	4	4	4	3	3	3	3	5	5	5	5	2	3	2	3	2.5	2	22	4
1	3	4	4	4	4	4	4	4	4	4	4	4	4	5	4	4	5	4.5	4	4	4	4	5	5	5	5	5	5	4	4	4	4	5	5	5	5	3	3	3	3	3	1	23	3
1	3	4	4	4	4	4	4	3	3	3	3	3	3	4	3	4	4	3.75	3	3	3	3	4	4	4	4	4	4	3	3	3	3	4	4	4	4	3	3	3	3	3	1	24	4
1	3	5	5	5	5	5	5	3	3	3	3	3	3	5	4	4	5	4.5	3	3	3	3	5	4	4	4	4	4.2	4	4	4	4	5	5	5	5	3	3	3	3	3	2	22	4
1	3	5	5	5	5	5	5	4	4	4	4	4	4	5	5	4	4	4.5	4	4	4	4	5	5	4	4	4	4.4	2	2	2	2	4	4	4	4	2	2	2	2	2	2	22	4
1	3	4	4	4	4	4	4	3	3	3	3	3	3	4	3	4	4	3.75	3	3	3	3	4	5	4	4	4	4.2	3	3	3	3	4	4	4	4	3	3	3	3	3	2	25	3
1	4	4	4	4	4	4	4	4	4	4	4	4	4	4	4	3	4	3.75	3	3	3	3	4	4	4	4	4	4	5	5	5	5	3	3	3	3	3	3	3	3	3	2	22	3
1	4	3	3	3	3	3	3	3	3	3	3	3	3	4	4	4	4	4	3	3	3	3	6	6	6	6	6	6	4	4	4	4	4	4	4	4	2	2	2	2	2	1	23	3
1	4	4	5	4	5	4	4.4	4	4	4	4	4	4	5	4	4	4	4.25	3	3	3	3	5	5	5	5	5	5	5	5	5	5	3	3	3	3	2	2	2	2	2	2	24	4
1	4	5	5	5	6	5	5.2	4	4	4	4	4	4	4	4	4	4	4	2	2	2	2	5	4	4	4	6	4.6	4	4	4	4	3	3	3	3	2	2	2	2	2	2	24	4
1	4	4	4	4	4	4	4	3	3	3	3	3	3	4	4	4	4	4	3	3	3	3	4	4	4	4	4	4	5	5	5	5	4	4	4	4	2	2	2	2	2	1	24	2
1	4	5	5	5	5	5	5	4	4	4	4	4	4	5	5	4	4	4.5	2	2	2	2	5	5	5	5	5	5	5	5	5	5	3	3	3	3	3	2	2	3	2.5	2	25	4
1	4	4	4	4	4	4	4	4	4	4	4	4	4	5	5	4	4	4.5	3	3	3	3	5	5	5	5	5	5	4	4	4	4	4	4	4	4	3	2	2	3	2.5	1	24	3
1	4	2	3	3	3	3	2.8	3	3	3	3	4	3.2	4	4	4	4	4	4	4	4	4	5	5	5	5	5	5	5	5	5	5	3	3	3	3	2	2	2	2	2	2	22	4
1	4	4	4	4	4	4	4	3	3	3	3	3	3	4	4	4	3	3.75	3	3	3	3	4	4	4	4	4	4	4	4	4	4	4	4	4	4	3	3	3	3	3	1	25	4
1	4	2	3	2	2	3	2.4	3	3	3	3	3	3	4	4	3	3	3.5	4	3	4	3.66667	4	4	4	4	4	4	5	5	5	5	3	3	3	3	3	2	3	2	2.5	2	23	4
1	4	4	4	4	4	4	4	4	4	4	4	4	4	5	4	4	4	4.25	3	3	3	3	5	4	4	4	4	4.2	5	5	5	5	4	4	4	4	3	2	2	3	2.5	2	22	4
1	4	5	4	5	4	4	4.4	4	4	4	4	4	4	5	4	4	4	4.25	3	3	3	3	4	4	4	4	4	4	4	4	4	4	4	4	4	4	2	2	2	2	2	2	24	2
1	4	3	3	3	2	3	2.8	3	3	3	3	4	3.2	4	3	4	3	3.5	4	4	4	4	5	4	4	4	4	4.2	4	4	4	4	3	3	3	3	2	2	2	2	2	1	22	4
1	4	4	4	4	4	4	4	4	4	4	4	4	4	5	4	4	4	4.25	4	4	4	4	4	4	4	4	6	4.4	3	3	3	3	4	4	4	4	2	2	2	2	2	2	25	2
1	4	6	5	4	5	4	4.8	4	4	4	4	4	4	5	4	4	4	4.25	3	3	3	3	4	4	4	4	4	4	5	5	5	5	3	3	3	3	3	3	3	3	3	1	22	4
1	4	4	4	4	4	4	4	4	4	4	4	5	4.2	4	5	4	4	4.25	3	3	3	3	6	6	6	6	6	6	3	3	3	3	4	4	4	4	2	3	2	3	2.5	2	24	3
1	4	4	4	4	4	4	4	3	3	3	3	4	3.2	3	4	4	4	3.75	2	2	2	2	6	6	6	6	6	6	5	5	5	5	3	3	3	3	3	3	3	3	3	1	23	4
1	4	4	4	4	4	4	4	4	4	4	4	4	4	5	5	4	4	4.5	4	4	4	4	5	5	5	5	5	5	4	4	4	4	3	3	3	3	3	2	3	2	2.5	1	23	4
1	4	4	4	4	4	4	4	4	4	4	4	4	4	5	4	4	4	4.25	3	3	3	3	5	5	5	5	5	5	4	4	4	4	3	3	3	3	3	3	3	3	3	2	23	2
1	4	5	4	5	5	4	4.6	3	3	3	3	3	3	4	3	4	4	3.75	3	3	3	3	5	5	5	5	5	5	4	4	4	4	3	3	3	3	3	3	3	3	3	1	22	4
1	4	4	4	4	4	4	4	4	4	4	4	4	4	4	5	4	4	4.25	3	3	3	3	4	4	4	4	4	4	5	5	5	5	4	4	4	4	2	3	2	3	2.5	2	23	3
1	4	4	4	4	4	4	4	4	4	4	4	4	4	5	4	4	4	4.25	4	4	4	4	5	5	5	5	5	5	5	5	5	5	3	3	3	3	3	3	3	3	3	1	23	4
1	4	3	3	3	3	3	3	3	3	3	3	3	3	4	4	4	3	3.75	4	4	4	4	5	5	5	5	5	5	4	4	4	4	3	3	3	3	2	2	2	2	2	1	24	4
1	4	4	4	4	4	4	4	4	4	4	4	4	4	5	4	4	4	4.25	3	3	3	3	4	4	4	4	4	4	5	5	5	5	3	3	3	3	3	3	3	3	3	2	22	4
1	4	4	4	4	4	4	4	3	3	3	3	3	3	4	4	4	4	4	4	4	4	4	4	4	4	4	4	4	5	5	5	5	4	4	4	4	2	2	2	2	2	2	22	3
1	4	4	3	3	4	4	3.6	4	4	4	4	4	4	5	4	4	4	4.25	2	2	2	2	4	4	4	4	4	4	4	4	4	4	4	4	4	4	3	3	3	3	3	2	25	4
1	4	4	4	4	4	4	4	3	3	3	3	3	3	4	3	4	4	3.75	3	3	3	3	5	5	5	5	5	5	4	4	4	4	3	3	3	3	3	3	3	3	3	2	22	4
2	3	4	4	4	4	4	4	5	5	5	5	5	5	4	4	4	4	4	5	5	5	5	4	4	4	4	4	4	4	4	4	4	5	5	5	5	3	3	3	3	3	1	22	3
2	3	3	3	3	3	3	3	4	4	4	4	4	4	4	4	4	4	4	5	5	5	5	3	3	4	4	4	3.6	3	3	3	3	4	4	4	4	3	3	3	3	3	1	23	3
2	3	4	4	4	4	4	4	5	5	5	5	5	5	4	5	4	4	4.25	4	4	4	4	4	4	4	4	4	4	3	3	3	3	4	4	4	4	2	2	2	2	2	2	23	3
2	3	4	4	4	4	4	4	4	4	4	4	4	4	5	4	4	4	4.25	5	5	5	5	4	4	4	4	4	4	4	4	4	4	5	5	5	5	2	2	2	2	2	2	24	4
2	3	4	4	4	4	4	4	5	5	5	5	5	5	4	5	4	4	4.25	4	4	4	4	3	3	3	3	3	3	4	4	4	4	5	5	5	5	2	3	2	3	2.5	1	24	2
2	3	3	3	3	3	3	3	3	3	3	3	3	3	4	4	4	4	4	5	5	5	5	4	4	4	4	4	4	3	3	3	3	5	5	5	5	3	2	2	3	2.5	2	23	4
2	3	4	4	4	4	4	4	4	4	4	4	4	4	4	5	4	4	4.25	4	4	4	4	3	3	3	3	4	3.2	4	4	3	3.66667	4	5	4	4.33333	3	3	3	3	3	1	24	4
2	3	4	4	4	4	4	4	4	4	4	4	4	4	5	4	4	4	4.25	5	5	5	5	4	4	4	4	4	4	4	4	3	3.66667	5	5	5	5	2	2	2	2	2	2	22	3
2	3	4	4	4	4	4	4	5	5	5	5	5	5	5	4	4	4	4.25	4	4	4	4	4	4	4	4	4	4	4	4	4	4	5	5	5	5	2	2	2	2	2	1	22	4
2	3	3	3	3	3	3	3	3	3	3	4	4	3.4	5	4	4	5	4.5	5	5	5	5	3	3	3	3	3	3	3	3	3	3	5	5	5	5	3	2	3	2	2.5	2	23	4
2	3	4	4	4	4	4	4	5	5	5	3	3	4.2	4	5	4	4	4.25	5	5	5	5	4	4	4	4	4	4	3	3	3	3	4	4	4	4	3	2	2	3	2.5	2	22	4
2	3	4	4	4	4	4	4	5	5	5	5	5	5	4	4	4	4	4	5	5	5	5	4	4	4	4	4	4	4	4	4	4	4	4	4	4	2	2	2	2	2	1	24	4
2	3	4	3	4	3	4	3.6	6	6	6	6	6	6	4	3	4	4	3.75	4	4	4	4	3	3	3	3	3	3	3	3	3	3	5	5	5	5	2	2	2	2	2	1	22	4
2	3	2	2	2	2	2	2	5	4	5	4	5	4.6	3	3	3	3	3	5	5	5	5	4	4	4	4	4	4	4	4	4	4	5	5	5	5	2	2	2	2	2	1	25	4
2	3	4	4	4	4	4	4	4	4	4	4	4	4	4	5	4	4	4.25	4	4	4	4	3	3	3	3	3	3	3	3	3	3	4	4	4	4	3	3	3	3	3	1	22	2
2	3	4	4	4	4	4	4	4	4	4	4	4	4	4	4	4	4	4	5	5	5	5	3	3	3	3	3	3	4	4	4	4	4	4	4	4	3	3	3	3	3	2	24	4
2	3	4	4	4	4	4	4	3	3	4	3	4	3.4	5	5	4	4	4.5	4	4	4	4	2	2	2	2	3	2.2	3	3	3	3	4	4	4	4	3	3	3	3	3	1	23	3
2	3	4	4	4	4	4	4	4	4	4	4	5	4.2	4	4	4	3	3.75	5	5	5	5	3	3	4	4	3	3.4	4	4	4	4	5	5	5	5	3	3	3	3	3	1	23	4
2	3	4	4	4	4	4	4	4	4	4	4	4	4	4	4	4	4	4	4	4	4	4	3	3	4	4	3	3.4	3	3	3	3	4	4	4	4	3	3	3	3	3	2	23	4
2	3	3	3	3	3	3	3	3	3	3	3	3	3	4	3	4	4	3.75	4	4	4	4	4	4	4	4	4	4	3	4	3	3.33333	4	4	4	4	3	3	3	3	3	1	22	4
2	3	4	4	4	4	4	4	4	4	4	4	4	4	4	5	4	4	4.25	6	6	6	6	3	3	4	4	3	3.4	4	4	4	4	5	5	5	5	2	3	2	3	2.5	2	25	4
2	3	3	3	3	3	3	3	5	5	5	5	5	5	4	4	4	4	4	4	4	4	4	3	3	4	4	3	3.4	3	3	3	3	5	5	5	5	3	3	3	3	3	1	23	3
2	3	2	2	2	2	2	2	4	4	4	4	4	4	3	3	3	3	3	4	4	4	4	4	4	4	4	4	4	4	4	4	4	4	4	4	4	3	3	3	3	3	1	24	4
2	3	4	4	4	4	4	4	3	3	3	3	4	3.2	4	4	4	4	4	5	5	5	5	3	3	4	4	3	3.4	3	3	3	3	4	4	4	4	3	3	3	3	3	2	22	2
2	3	3	3	3	3	3	3	5	4	5	4	5	4.6	4	3	4	4	3.75	5	5	5	5	4	4	4	4	4	4	4	4	4	4	5	5	5	5	2	2	2	2	2	2	23	4
2	3	4	4	4	4	4	4	3	2	3	2	3	2.6	4	4	4	5	4.25	5	5	5	5	4	4	4	4	4	4	3	3	3	3	4	4	4	4	3	3	3	3	3	2	25	3
2	3	4	4	4	4	4	4	4	4	4	4	4	4	4	5	4	4	4.25	4	4	4	4	3	3	3	2	3	2.8	4	4	4	4	5	5	5	5	3	3	3	3	3	1	22	4
2	4	4	4	4	4	4	4	5	5	5	5	5	5	5	4	5	5	4.75	4	4	4	4	3	4	4	4	4	3.8	5	5	5	5	3	3	3	3	3	3	3	3	3	2	22	3
2	4	3	3	3	3	3	3	4	4	4	4	4	4	5	4	4	4	4.25	5	5	5	5	4	4	4	4	4	4	4	4	4	4	3	3	3	3	2	2	2	2	2	1	23	3
2	4	4	5	4	5	4	4.4	5	5	5	5	5	5	5	4	5	4	4.5	4	4	4	4	2	4	4	3	3	3.2	4	4	4	4	4	4	4	4	3	3	3	3	3	2	23	4
2	4	5	6	6	6	5	5.6	5	5	5	5	5	5	5	5	5	5	5	5	5	5	5	3	4	4	4	3	3.6	5	5	5	5	3	3	3	3	2	2	2	2	2	2	24	4
2	4	4	4	4	4	4	4	4	4	4	4	4	4	5	4	4	4	4.25	5	5	5	5	2	3	4	4	3	3.2	5	5	5	5	3	3	3	3	2	2	2	2	2	1	24	2
2	4	5	5	5	5	5	5	4	4	4	4	4	4	5	4	4	4	4.25	4	4	4	4	2	4	4	3	3	3.2	5	5	5	5	3	3	3	3	3	2	2	3	2.5	2	25	4
2	4	4	4	4	4	4	4	5	5	5	5	5	5	4	5	4	4	4.25	4	4	4	4	4	4	4	3	3	3.6	5	5	5	5	4	4	4	4	3	2	2	3	2.5	1	24	3
2	4	2	3	3	3	3	2.8	4	4	4	4	4	4	4	5	4	4	4.25	5	5	5	5	3	3	4	4	3	3.4	5	5	5	5	4	4	4	4	2	2	2	2	2	2	22	4
2	4	4	4	4	4	4	4	4	4	4	4	4	4	5	4	4	4	4.25	5	5	5	5	3	3	4	3	3	3.2	4	4	4	4	4	4	4	4	3	3	3	3	3	1	22	2
2	4	2	3	2	2	3	2.4	5	5	5	5	6	5.2	5	5	5	5	5	6	6	6	6	4	4	4	4	4	4	5	5	5	5	3	3	3	3	3	2	3	2	2.5	2	23	4
2	4	4	4	4	4	4	4	4	4	4	4	4	4	4	4	4	4	4	4	4	4	4	4	4	4	4	4	4	5	5	5	5	3	3	3	3	3	2	2	3	2.5	2	22	2
2	4	5	4	5	4	4	4.4	5	5	5	5	5	5	5	4	5	5	4.75	5	5	5	5	4	4	4	4	4	4	4	4	4	4	4	4	4	4	2	2	2	2	2	1	24	4
2	4	3	3	3	2	3	2.8	5	5	5	5	5	5	4	5	5	5	4.75	5	5	5	5	3	3	4	3	3	3.2	5	5	5	5	3	3	3	3	2	2	2	2	2	1	25	4
2	4	4	4	4	4	4	4	4	4	4	4	4	4	4	5	4	4	4.25	5	5	5	5	2	3	4	4	4	3.4	5	5	5	5	4	4	4	4	2	2	2	2	2	2	25	4
2	4	6	5	4	5	4	4.8	5	5	5	5	5	5	5	5	4	5	4.75	4	4	4	4	3	3	4	3	3	3.2	4	4	4	4	3	3	3	3	3	3	3	3	3	1	22	4
2	4	4	4	4	4	4	4	5	5	5	5	5	5	5	5	5	5	5	4	4	4	4	3	3	4	4	4	3.6	4	4	4	4	4	4	4	4	4	4	4	4	4	2	24	3
2	4	4	4	4	4	4	4	4	4	4	4	4	4	5	4	4	4	4.25	5	5	5	5	3	3	4	3	3	3.2	5	5	5	5	3	3	3	3	3	3	3	3	3	1	23	4
2	4	3	3	3	3	3	3	5	5	5	5	5	5	5	5	4	4	4.5	4	5	4	4.33333	2	3	4	4	4	3.4	4	4	4	4	3	3	3	3	3	2	3	2	2.5	1	23	4
2	4	4	4	4	4	4	4	5	5	5	5	5	5	5	4	5	5	4.75	5	5	5	5	4	4	4	4	4	4	5	5	5	5	4	4	4	4	3	3	3	3	3	2	23	2
2	4	5	4	5	5	4	4.6	4	4	4	4	4	4	5	4	4	4	4.25	5	5	5	5	3	3	4	3	3	3.2	4	4	4	4	3	3	3	3	3	3	3	3	3	1	22	4
2	4	4	4	4	4	4	4	5	5	5	5	5	5	5	4	5	5	4.75	5	5	5	5	3	3	2	4	3	3	5	5	5	5	3	3	3	3	2	3	2	3	2.5	2	24	3
2	4	4	4	4	4	4	4	5	5	5	5	5	5	5	4	5	5	4.75	4	4	4	4	3	3	3	3	3	3	5	5	5	5	4	4	4	4	3	3	3	3	3	1	23	4
2	4	3	3	3	3	3	3	4	4	4	4	4	4	4	5	4	4	4.25	6	6	6	6	3	3	3	4	3	3.2	4	4	4	4	3	3	3	3	2	2	2	2	2	1	24	4
2	4	4	4	4	4	4	4	6	6	6	6	6	6	5	5	5	5	5	4	4	4	4	3	3	4	3	3	3.2	4	4	4	4	3	3	3	3	3	3	3	3	3	2	22	4
2	4	4	4	4	4	4	4	5	5	5	5	5	5	5	4	5	5	4.75	5	5	5	5	4	4	4	4	4	4	5	5	5	5	4	4	4	4	2	2	2	2	2	2	22	3
2	4	3	3	3	4	4	3.4	5	5	5	5	5	5	5	4	5	5	4.75	5	5	5	5	3	3	4	3	3	3.2	4	4	4	4	4	4	4	4	3	3	3	3	3	1	25	4
2	4	4	4	4	4	4	4	6	6	6	6	6	6	5	5	5	5	5	4	4	4	4	3	2	2	4	4	3	4	4	4	4	3	3	3	3	3	3	3	3	3	1	22	4
